# Supplementary material for: Allelic Diversity at Abiotic Stress Responsive Genes in Relationship to Ecological Drought Indices for Cultivated Tepary Bean, Phaseolus acutifolius A. Gray, and Its Wild Relatives
Source: Genes (Basel). 2021 Apr 12;12(4):556. doi: 10.3390/genes12040556 (PMC8070098; doi:10.3390/genes12040556)
Supplement: Supplementary file 1 [file genes-12-00556-s001.zip › genes-1154598-supplementary/TableS1_Passport.xlsx]

## Sheet: TableS1
ID	Accession	Species	Origen
1	G40001	P. acutifolius	Cultivated
2	G40006	P. acutifolius	Cultivated
3	G40020	P. acutifolius	Cultivated
4	G40034	P. acutifolius	Cultivated
5	G40035	P. acutifolius	Cultivated
6	G40036	P. acutifolius	Cultivated
7	G40045	P. acutifolius	Wild
8	G40045	P. acutifolius	Wild
9	G40052	P. acutifolius	Wild
10	G40055	P. acutifolius	Wild
11	G40056	P. acutifolius	Wild
12	G40079	P. acutifolius	Wild
13	G40080	P. acutifolius	Wild
14	G40082	P. acutifolius	Wild
15	G40089	P. acutifolius	Wild
16	G40121	P. acutifolius	Wild
17	G40168	P. acutifolius	Wild
18	G40169	P. acutifolius	Wild
19	G40236	P. acutifolius	Wild
20	G40242	P. acutifolius	Wild
21	G40244	P. acutifolius	Wild
22	G40248A	P. acutifolius	Wild
23	G40103	P. acutifolius	Wild
24	G40107	P. acutifolius	Wild
25	G40196	P. acutifolius	Wild
26	G40198	P. acutifolius	Wild
27	G40203	P. acutifolius	Wild
28	G40187	P. acutifolius	Wild
29	G40188	P. acutifolius	Wild
30	G40286	P. acutifolius	tenuifolius
31	G40239	P. acutifolius	tenuifolius
32	G40249	P. acutifolius	tenuifolius
33	G40253	P. acutifolius	tenuifolius
34	G40264	P. parvifolius	parvifolius
35	G40266	P. parvifolius	parvifolius
36	G40102	P. parvifolius	parvifolius
37	G40109	P. parvifolius	parvifolius
38	G40167	P. parvifolius	parvifolius
39	G40170	P. parvifolius	parvifolius
40	G40181A	P. parvifolius	parvifolius
41	G40182	P. parvifolius	parvifolius
42	G40183	P. parvifolius	parvifolius
43	G40184	P. parvifolius	parvifolius
44	G40185	P. parvifolius	parvifolius
45	G40186	P. parvifolius	parvifolius
46	G40195	P. parvifolius	parvifolius
47	G40240	P. parvifolius	parvifolius
48	G40241	P. parvifolius	parvifolius
49	G40267	P. parvifolius	parvifolius
50	G40268	P. parvifolius	parvifolius
51	G40292	P. parvifolius	parvifolius
52	G40293	P. parvifolius	parvifolius
