# Supplementary material for: Allelic Diversity at Abiotic Stress Responsive Genes in Relationship to Ecological Drought Indices for Cultivated Tepary Bean, Phaseolus acutifolius A. Gray, and Its Wild Relatives
Source: Genes (Basel). 2021 Apr 12;12(4):556. doi: 10.3390/genes12040556 (PMC8070098; doi:10.3390/genes12040556)
Supplement: Supplementary file 1 [file genes-12-00556-s001.zip › genes-1154598-supplementary/TableS2_DI.xlsx]

## Sheet: TableS2
ID	Accession	Species	Origen	Country	Longitude	Latitude	3 Months		6 Months		12 Months
							PET	Drought Index	PET	Drought Index	PET	Drought Index
1	G40001	P. acutifolius	Cultivated	MEX	-96.9333	18.8833	36.9722	-0.244178	17.564	-17.3899	-36.4072	2.59309
2	G40006	P. acutifolius	Cultivated	MEX	-92.2833	14.9	532.042	0.937975	40.8664	-9.44867	51.6386	0.806347
3	G40020	P. acutifolius	Cultivated	MEX	-109.417	28.1667	1.11708	-8.84712	24.6791	-0.499242	11.9147	-2.69292
4	G40034	P. acutifolius	Cultivated	MEX	-104.9	21.5	154.255	0.980552	20.9932	-7.62184	14.6675	-0.568096
7	G40045	P. acutifolius	Wild	MEX	-109.967	29.1333	3.11176	-3.82042	24.7741	0.111975	12.3112	-1.92416
9	G40052	P. acutifolius	Wild	MEX	-104.767	24.5333	132.094	0.977289	23.7119	-1.78341	12.14	0.011532
10	G40055	P. acutifolius	Wild	MEX	-109.05	26.4667	-0.530767	10.4203	23.1395	0.740704	12.6656	-0.184311
11	G40056	P. acutifolius	Wild	MEX	-109.967	29.1333	3.11176	-3.82042	24.7741	0.111975	12.3112	-1.92416
12	G40079	P. acutifolius	Wild	MEX	-114.867	32.1333	9.83262	0.593191	23.6674	1	10.7852	0.072805
13	G40080	P. acutifolius	Wild	MEX	-109.05	26.4667	-0.530767	10.4203	23.1395	0.740704	12.6656	-0.184311
14	G40082	P. acutifolius	Wild	MEX	-105.5	26.6667	-1516.63	1.00198	25.042	-1.23625	10.8715	0.080166
15	G40089	P. acutifolius	Wild	MEX	-103.717	24.85	64.6199	0.953575	23.442	-0.791654	11.3036	0.115327
16	G40121	P. acutifolius	Wild	MEX	-102.783	23.0667	50.2485	0.900495	22.8393	-2.02111	11.5818	-0.381482
17	G40168	P. acutifolius	Wild	MEX	-107.533	25.8833	-14.6493	2.70657	23.5639	-2.94671	13.5514	-4.16551
18	G40169	P. acutifolius	Wild	USA	-111.133	31.45	5.002	-5.79728	26.9785	0.518135	9.29481	-4.91728
19	G40236	P. acutifolius	Wild	MEX	-104.333	24.5333	86.8006	0.930876	24.0831	-1.07614	11.6443	-0.288182
20	G40242	P. acutifolius	Wild	MEX	-103.867	25.0333	68.1914	0.956006	23.6463	-0.818463	10.9566	0.178575
21	G40244	P. acutifolius	Wild	MEX	-103.167	21.2167	57.1065	0.964978	21.5868	-5.85603	12.6611	0.289164
22	G40248A	P. acutifolius	Wild	MEX	-107.017	29.2833	-22.2097	1.1801	27.1148	-0.364567	8.35034	-0.437068
23	G40103	P. acutifolius	Wild	MEX	-107.183	24.8167	-20.9009	1.33491	22.3013	-0.793616	13.5763	-2.16729
24	G40107	P. acutifolius	Wild	MEX	-103.367	20.8333	61.0696	0.934501	21.2857	-7.55033	13.1614	0.012265
25	G40196	P. acutifolius	Wild	USA	-103.95	30.75	56.314	0.840182	26.6149	-1.02894	7.83352	-0.787192
26	G40198	P. acutifolius	Wild	USA	-103.95	30.75	56.314	0.840182	26.6149	-1.02894	7.83352	-0.787192
29	G40188	P. acutifolius	Wild	MEX	-100.467	19.5667	40.6114	0.827635	19.8413	-6.71117	11.1421	-0.256501
27	G40203	P. acutifolius	Wild	MEX	-108.8	27.5	-1.92145	10.8884	24.5059	-1.77484	12.186	-3.43132
30	G40286	P. acutifolius	tenuifolius	USA	-109.333	31.7167	0.618796	-47.4813	28.193	0.148725	6.82391	-6.32718
31	G40239	P. acutifolius	tenuifolius	MEX	-104.35	24.05	89.111	0.94389	23.7766	-1.90202	11.8228	-0.353317
32	G40249	P. acutifolius	tenuifolius	MEX	-107.017	29.2833	-22.2097	1.1801	27.1148	-0.364567	8.35034	-0.437068
33	G40253	P. acutifolius	tenuifolius	MEX	-107.017	29.2833	-22.2097	1.1801	27.1148	-0.364567	8.35034	-0.437068
35	G40266	P. parvifolius	parvifolius	MEX	-104.833	24.25	139.597	0.971346	24.2573	-1.59715	11.8761	-0.599853
36	G40102	P. parvifolius	parvifolius	MEX	-105.833	23.45	-180.407	1.1164	22.4886	-4.60283	13.7284	-5.26439
37	G40109	P. parvifolius	parvifolius	MEX	-104.933	21.4167	165.266	0.969746	21.2676	-7.27549	14.7205	-0.562447
38	G40167	P. parvifolius	parvifolius	MEX	-104.367	20.1167	94.6302	0.95773	21.2541	-8.12764	14.657	-0.364537
39	G40170	P. parvifolius	parvifolius	MEX	-103.867	20.25	73.6486	0.877798	21.9007	-7.31022	13.5893	-0.545335
40	G40181A	P. parvifolius	parvifolius	USA	-111.6	31.95	5.58517	-5.98277	26.9981	0.629603	9.37495	-5.61337
41	G40182	P. parvifolius	parvifolius	MEX	-95.9167	16.9667	48.0863	0.147366	15.0913	-20.2043	91.9906	0.456466
42	G40183	P. parvifolius	parvifolius	MEX	-99.4833	17.4333	39.4327	0.923921	18.6737	-9.54959	9.15793	0.454025
43	G40184	P. parvifolius	parvifolius	MEX	-99.4833	17.5667	39.7775	0.924581	18.6656	-8.48266	9.04644	0.447296
44	G40185	P. parvifolius	parvifolius	GTM	-89.75	14.65	19.7877	0.747317	56.8566	-2.57038	41.4681	0.95177
45	G40186	P. parvifolius	parvifolius	GTM	-89.9167	14.6667	19.6299	-0.375454	18.6209	-17.7424	17.6829	-0.526895
46	G40195	P. parvifolius	parvifolius	USA	-103.95	30.75	56.314	0.840182	26.6149	-1.02894	7.83352	-0.787192
47	G40240	P. parvifolius	parvifolius	MEX	-104.35	24.05	89.111	0.94389	23.7766	-1.90202	11.8228	-0.353317
48	G40241	P. parvifolius	parvifolius	MEX	-104.633	23.8667	111.073	0.936979	24.0705	-2.07431	11.9386	-1.34532
49	G40267	P. parvifolius	parvifolius	MEX	-104.233	23.85	82.1998	0.975669	23.7127	-1.6568	11.7073	-0.195839
50	G40268	P. parvifolius	parvifolius	MEX	-103.783	20.9	69.4442	0.928	21.1689	-7.31408	13.3023	-0.127623
51	G40292	P. parvifolius	parvifolius	MEX	-106.717	24.3333	-37.7847	1.29112	22.2995	-2.85659	13.7033	-2.21091
52	G40293	P. parvifolius	parvifolius	MEX	-106.717	24.3333	-37.7847	1.29112	22.2995	-2.85659	13.7033	-2.21091
