# Supplementary material for: Allelic Diversity at Abiotic Stress Responsive Genes in Relationship to Ecological Drought Indices for Cultivated Tepary Bean, Phaseolus acutifolius A. Gray, and Its Wild Relatives
Source: Genes (Basel). 2021 Apr 12;12(4):556. doi: 10.3390/genes12040556 (PMC8070098; doi:10.3390/genes12040556)
Supplement: Supplementary file 1 [file genes-12-00556-s001.zip › genes-1154598-supplementary/TableS3_Primers.xlsx]

## Sheet: TableS3
Gene Name	Forward Primer	Reverse Primer	Ta (C)	Origial Source	Reference
Asr2	CCACCACCACAAAGAGGA	CAAACATTCTTCAAACTTGCTCAGA	60	IRD	Cortés et al. 2012a
Dreb2B	TCTCCTTCAGCTATGAGTCC	AGAGGGGAGAGGCTTGTAG	52	CIAT/LCGF	Cortés et al. 2012a
ERECTA	AATAACAATCTCGAAGGAACA	CAGATAGTTGATTATTTGAAAG	60	CIRAD-UMR	Blair et al. 2016
