# Supplementary material for: Allelic Diversity at Abiotic Stress Responsive Genes in Relationship to Ecological Drought Indices for Cultivated Tepary Bean, Phaseolus acutifolius A. Gray, and Its Wild Relatives
Source: Genes (Basel). 2021 Apr 12;12(4):556. doi: 10.3390/genes12040556 (PMC8070098; doi:10.3390/genes12040556)
Supplement: Supplementary file 1 [file genes-12-00556-s001.zip › genes-1154598-supplementary/TableS4_PC.xlsx]

## Sheet: TableS4
ID	Gene Name	Accession	Species	Origin	PC1	PC2
1	Asr2	G40001	P. acutifolius	Cultivated	1.03584	0.812308
2	Asr2	G40006	P. acutifolius	Cultivated	0.497658	-0.441479
3	Asr2	G40020	P. acutifolius	Cultivated	1.11539	1.16905
4	Asr2	G40034	P. acutifolius	Cultivated	1.27131	0.540662
5	Asr2	G40035	P. acutifolius	Cultivated	1.19522	1.00316
6	Asr2	G40036	P. acutifolius	Cultivated	1.35085	0.897403
7	Asr2	G40045	P. acutifolius	Wild	0.733124	-0.713125
9	Asr2	G40052	P. acutifolius	Wild	0.403557	-0.898212
11	Asr2	G40056	P. acutifolius	Wild	0.497658	-0.441479
12	Asr2	G40079	P. acutifolius	Wild	1.27131	0.540662
14	Asr2	G40082	P. acutifolius	Wild	0.733124	-0.713125
17	Asr2	G40168	P. acutifolius	Wild	0.733124	-0.713125
20	Asr2	G40242	P. acutifolius	Wild	0.403557	-0.898212
21	Asr2	G40244	P. acutifolius	Wild	1.27131	0.540662
22	Asr2	G40248A	P. acutifolius	Wild	1.27131	0.540662
23	Asr2	G40103	P. acutifolius	Wild	0.736707	0.100301
24	Asr2	G40107	P. acutifolius	Wild	0.736707	0.100301
27	Asr2	G40203	P. acutifolius	Wild	0.733124	-0.713125
28	Asr2	G40187	P. acutifolius	Wild	0.403557	-0.898212
30	Asr2	G40286	P. acutifolius	tenuifolius	0.497658	-0.441479
31	Asr2	G40239	P. acutifolius	tenuifolius	0.403557	-0.898212
32	Asr2	G40249	P. acutifolius	tenuifolius	0.733124	-0.713125
33	Asr2	G40253	P. acutifolius	tenuifolius	-1.89615	0.256464
34	Asr2	G40264	P. parvifolius	parvifolius	-1.89615	0.256464
35	Asr2	G40266	P. parvifolius	parvifolius	-1.89615	0.256464
36	Asr2	G40102	P. parvifolius	parvifolius	1.27384	0.644867
37	Asr2	G40109	P. parvifolius	parvifolius	1.35085	0.897403
38	Asr2	G40167	P. parvifolius	parvifolius	-1.26443	-0.134643
39	Asr2	G40170	P. parvifolius	parvifolius	-1.89615	0.256464
40	Asr2	G40181A	P. parvifolius	parvifolius	-1.89615	0.256464
41	Asr2	G40182	P. parvifolius	parvifolius	-1.89615	0.256464
42	Asr2	G40183	P. parvifolius	parvifolius	-1.89615	0.256464
43	Asr2	G40184	P. parvifolius	parvifolius	-1.89615	0.256464
44	Asr2	G40185	P. parvifolius	parvifolius	-0.317581	-0.696595
45	Asr2	G40186	P. parvifolius	parvifolius	-1.89615	0.256464
46	Asr2	G40195	P. parvifolius	parvifolius	-1.02896	-0.406288
48	Asr2	G40241	P. parvifolius	parvifolius	-1.89615	0.256464
49	Asr2	G40267	P. parvifolius	parvifolius	-1.89615	0.256464
52	Asr2	G40293	P. parvifolius	parvifolius	0.941799	0.622925
1	Dreb2B	G40001	P. acutifolius	Cultivated	0.944065	0.644607
2	Dreb2B	G40006	P. acutifolius	Cultivated	0.944065	0.644607
3	Dreb2B	G40020	P. acutifolius	Cultivated	0.944065	0.644607
4	Dreb2B	G40034	P. acutifolius	Cultivated	0.944065	0.644607
5	Dreb2B	G40035	P. acutifolius	Cultivated	0.944065	0.644607
6	Dreb2B	G40036	P. acutifolius	Cultivated	0.944065	0.644607
7	Dreb2B	G40045	P. acutifolius	Wild	0.700625	0.130812
9	Dreb2B	G40052	P. acutifolius	Wild	-1.32464	-0.0160596
10	Dreb2B	G40055	P. acutifolius	Wild	0.700625	0.130812
11	Dreb2B	G40056	P. acutifolius	Wild	0.700625	0.130812
12	Dreb2B	G40079	P. acutifolius	Wild	0.369618	-0.832897
14	Dreb2B	G40082	P. acutifolius	Wild	0.186194	-0.727477
15	Dreb2B	G40089	P. acutifolius	Wild	-1.32464	-0.0160596
17	Dreb2B	G40168	P. acutifolius	Wild	0.700625	0.130812
18	Dreb2B	G40169	P. acutifolius	Wild	-1.19417	0.24734
20	Dreb2B	G40242	P. acutifolius	Wild	0.186194	-0.727477
21	Dreb2B	G40244	P. acutifolius	Wild	0.944065	0.644607
22	Dreb2B	G40248A	P. acutifolius	Wild	0.369618	-0.832897
23	Dreb2B	G40103	P. acutifolius	Wild	0.700625	0.130812
24	Dreb2B	G40107	P. acutifolius	Wild	0.944065	0.644607
27	Dreb2B	G40203	P. acutifolius	Wild	0.316667	-0.464078
28	Dreb2B	G40187	P. acutifolius	Wild	0.369618	-0.832897
29	Dreb2B	G40188	P. acutifolius	Wild	0.186194	-0.727477
30	Dreb2B	G40286	P. acutifolius	tenuifolius	0.700625	0.130812
31	Dreb2B	G40239	P. acutifolius	tenuifolius	-1.32464	-0.0160596
32	Dreb2B	G40249	P. acutifolius	tenuifolius	0.369618	-0.832897
34	Dreb2B	G40264	P. parvifolius	tenuifolius	-1.19417	0.24734
35	Dreb2B	G40266	P. parvifolius	parvifolius	-1.32464	-0.0160596
36	Dreb2B	G40102	P. parvifolius	parvifolius	0.316667	-0.464078
37	Dreb2B	G40109	P. parvifolius	parvifolius	0.944065	0.644607
38	Dreb2B	G40167	P. parvifolius	parvifolius	-1.30647	0.336832
39	Dreb2B	G40170	P. parvifolius	parvifolius	-1.19417	0.24734
40	Dreb2B	G40181A	P. parvifolius	parvifolius	-1.19417	0.24734
41	Dreb2B	G40182	P. parvifolius	parvifolius	-1.30647	0.336832
44	Dreb2B	G40185	P. parvifolius	parvifolius	-1.19417	0.24734
45	Dreb2B	G40186	P. parvifolius	parvifolius	-1.19417	0.24734
46	Dreb2B	G40195	P. parvifolius	parvifolius	0.316667	-0.464078
47	Dreb2B	G40240	P. parvifolius	parvifolius	-1.19417	0.24734
50	Dreb2B	G40268	P. parvifolius	parvifolius	0.316667	-0.464078
51	Dreb2B	G40292	P. parvifolius	parvifolius	-1.30647	0.336832
52	Dreb2B	G40293	P. parvifolius	parvifolius	0.700625	0.130812
1	ERECTA	G40001	P. acutifolius	Cultivated	-0.847863	0.274901
3	ERECTA	G40020	P. acutifolius	Cultivated	-0.847863	0.274901
4	ERECTA	G40034	P. acutifolius	Cultivated	-0.847863	0.274901
5	ERECTA	G40035	P. acutifolius	Cultivated	-0.847863	0.274901
6	ERECTA	G40036	P. acutifolius	Cultivated	-0.847863	0.274901
7	ERECTA	G40045	P. acutifolius	Wild	-0.847863	0.274901
9	ERECTA	G40052	P. acutifolius	Wild	-0.847863	0.274901
10	ERECTA	G40055	P. acutifolius	Wild	-0.847863	0.274901
11	ERECTA	G40056	P. acutifolius	Wild	-0.847863	0.274901
13	ERECTA	G40080	P. acutifolius	Wild	-0.847863	0.274901
15	ERECTA	G40089	P. acutifolius	Wild	-0.847863	0.274901
16	ERECTA	G40121	P. acutifolius	Wild	-0.847863	0.274901
17	ERECTA	G40168	P. acutifolius	Wild	-0.847863	0.274901
20	ERECTA	G40242	P. acutifolius	Wild	-0.0948718	-3.09169
21	ERECTA	G40244	P. acutifolius	Wild	-0.847863	0.274901
22	ERECTA	G40248A	P. acutifolius	Wild	-0.847863	0.274901
23	ERECTA	G40103	P. acutifolius	Wild	-0.847863	0.274901
24	ERECTA	G40107	P. acutifolius	Wild	1.07043	0.162602
27	ERECTA	G40203	P. acutifolius	Wild	0.719827	0.461236
28	ERECTA	G40187	P. acutifolius	Wild	0.779069	0.509666
29	ERECTA	G40188	P. acutifolius	Wild	0.779069	0.509666
31	ERECTA	G40239	P. acutifolius	tenuifolius	-0.847863	0.274901
32	ERECTA	G40249	P. acutifolius	tenuifolius	0.779069	0.509666
35	ERECTA	G40266	P. parvifolius	tenuifolius	1.68815	0.190419
36	ERECTA	G40102	P. parvifolius	tenuifolius	-0.847863	0.274901
37	ERECTA	G40109	P. parvifolius	parvifolius	-0.847863	0.274901
38	ERECTA	G40167	P. parvifolius	parvifolius	1.51699	0.166294
39	ERECTA	G40170	P. parvifolius	parvifolius	-0.0948718	-3.09169
40	ERECTA	G40181A	P. parvifolius	parvifolius	-0.0948718	-3.09169
41	ERECTA	G40182	P. parvifolius	parvifolius	1.51699	0.166294
42	ERECTA	G40183	P. parvifolius	parvifolius	1.51699	0.166294
43	ERECTA	G40184	P. parvifolius	parvifolius	1.51699	0.166294
44	ERECTA	G40185	P. parvifolius	parvifolius	1.51699	0.166294
45	ERECTA	G40186	P. parvifolius	parvifolius	1.51699	0.166294
48	ERECTA	G40241	P. parvifolius	parvifolius	-0.0227297	-0.153849
49	ERECTA	G40267	P. parvifolius	parvifolius	1.68815	0.190419
50	ERECTA	G40268	P. parvifolius	parvifolius	0.436371	-0.0380468
52	ERECTA	G40293	P. parvifolius	parvifolius	-0.847863	0.274901
